# Supplementary material for: SARS-CoV-2 mRNA Dual Immunization Induces Innate Transcriptional Signatures, Establishes T-Cell Memory and Coordinates the Recall Response
Source: Vaccines (Basel). 2023 Jan 1;11(1):103. doi: 10.3390/vaccines11010103 (PMC9861479; doi:10.3390/vaccines11010103)
Supplement: Supplementary file 1 [file vaccines-11-00103-s001.zip]

Archive with 1 entries (1 files):
- vaccines-2119891-supplementary.pdf
